# Supplementary material for: Thermally Activated and Aggregation‐Regulated Excitonic Coupling Enable Emissive High‐Lying Triplet Excitons
Source: Angew Chem Int Ed Engl. 2022 Jul 4;61(33):e202206681. doi: 10.1002/anie.202206681 (PMC9545188; doi:10.1002/anie.202206681)
Supplement: Supplementary file 2 — Supporting Information [file ANIE-61-0-s002.xyz]

62
PTZ-Nap_S0_in_the_gas_phase
C         -0.15447       -0.00009       -0.78115
C         -0.68445       -0.00024        0.54480
C          0.20864       -0.00037        1.64520
C          1.56570       -0.00032        1.44810
C          2.08511       -0.00014        0.13415
C          1.24977       -0.00003       -0.95637
C         -1.04803        0.00003       -1.88010
C         -2.40476        0.00001       -1.67927
C         -2.93052       -0.00013       -0.36735
C         -2.08823       -0.00024        0.72023
N         -4.34750       -0.00008       -0.21128
C         -4.98397       -1.22952        0.06117
C         -6.37744       -1.34173       -0.06964
S         -7.30704        0.00006       -0.74249
C         -6.37728        1.34186       -0.06992
C         -4.98383        1.22952        0.06091
C         -4.26215       -2.36221        0.45024
C         -4.91145       -3.56565        0.70699
C         -6.29388       -3.65866        0.61140
C         -7.02319       -2.53638        0.23231
C         -7.02288        2.53666        0.23177
C         -6.29342        3.65892        0.61062
C         -4.91100        3.56575        0.70626
C         -4.26185        2.36217        0.44976
N          3.50490       -0.00006       -0.02977
C          4.15477        1.22896       -0.18388
C          5.54935        1.33941       -0.06308
S          6.44464       -0.00001        0.63515
C          5.54948       -1.33928       -0.06351
C          4.15487       -1.22894       -0.18418
C          6.22193       -2.52836       -0.33081
C          5.50422       -3.66083       -0.67887
C          4.11261       -3.58427       -0.74286
C          3.44176       -2.39365       -0.50832
C          3.44154        2.39365       -0.50781
C          4.11227        3.58440       -0.74201
C          5.50387        3.66111       -0.67785
C          6.22169        2.52864       -0.33003
O          6.20662       -0.00024        2.08068
O          7.82069        0.00015        0.13754
H         -0.19904       -0.00052        2.65204
H          2.26244       -0.00042        2.28026
H          1.67078        0.00009       -1.95800
H         -0.64169        0.00013       -2.88760
H         -3.10116        0.00009       -2.51126
H         -2.50580       -0.00031        1.72339
H         -3.18404       -2.30621        0.53967
H         -4.32271       -4.43107        0.99518
H         -6.80362       -4.59249        0.82439
H         -8.10449       -2.58327        0.14429
H         -8.10417        2.58367        0.14375
H         -6.80303        4.59286        0.82344
H         -4.32215        4.43117        0.99428
H         -3.18376        2.30603        0.53925
H          7.30388       -2.53843       -0.24308
H          6.01639       -4.59464       -0.88357
H          3.53388       -4.46692       -0.99799
H          2.36239       -2.35706       -0.58995
H          2.36219        2.35695       -0.58956
H          3.53348        4.46705       -0.99699
H          6.01594        4.59504       -0.88226
H          7.30363        2.53881       -0.24223
62
PTZ_S1_in_the_gas_phase
C         -0.15003        0.00005       -0.66248
C         -0.70375       -0.00005        0.67229
C          0.17804       -0.00014        1.77654
C          1.56348       -0.00014        1.59766
C          2.08843       -0.00006        0.31704
C          1.24905        0.00004       -0.80970
C         -1.03491        0.00015       -1.77685
C         -2.42053        0.00015       -1.60262
C         -2.92915        0.00003       -0.31712
C         -2.11094       -0.00005        0.82323
N         -4.37087       -0.00002       -0.12754
C         -5.00404       -1.22015       -0.03273
C         -6.40864       -1.35419        0.10521
S         -7.48405        0.00001        0.16919
C         -6.40861        1.35419        0.10522
C         -5.00401        1.22011       -0.03272
C         -4.23312       -2.40334       -0.07906
C         -4.83521       -3.63732        0.00441
C         -6.22799       -3.75754        0.13310
C         -7.00490       -2.62052        0.18319
C         -7.00483        2.62054        0.18319
C         -6.22788        3.75753        0.13308
C         -4.83511        3.63726        0.00438
C         -4.23306        2.40327       -0.07907
N          3.51418       -0.00005        0.14338
C          4.15321        1.22111       -0.05650
C          5.55390        1.33921       -0.08077
S          6.53596        0.00005        0.48304
C          5.55399       -1.33917       -0.08082
C          4.15329       -1.22116       -0.05655
C          6.19018       -2.53941       -0.39156
C          5.43800       -3.67325       -0.64368
C          4.04572       -3.58739       -0.56830
C          3.40779       -2.39143       -0.28591
C          3.40761        2.39131       -0.28583
C          4.04545        3.58734       -0.56818
C          5.43773        3.67331       -0.64355
C          6.18999        2.53952       -0.39146
O          6.52392        0.00002        1.94930
O          7.83045        0.00011       -0.20490
H         -0.23809       -0.00021        2.77934
H          2.23826       -0.00020        2.44776
H          1.68752        0.00012       -1.80311
H         -0.61557        0.00022       -2.77747
H         -3.08925        0.00023       -2.45787
H         -2.54811       -0.00014        1.81627
H         -3.16031       -2.30883       -0.17301
H         -4.21713       -4.52788       -0.02935
H         -6.69252       -4.73534        0.19541
H         -8.08371       -2.69116        0.28451
H         -8.08364        2.69121        0.28450
H         -6.69238        4.73534        0.19538
H         -4.21699        4.52780       -0.02940
H         -3.16025        2.30871       -0.17304
H          7.27536       -2.55338       -0.41669
H          5.92316       -4.61353       -0.88301
H          3.44001       -4.47066       -0.74961
H          2.32642       -2.33659       -0.26111
H          2.32625        2.33638       -0.26104
H          3.43967        4.47056       -0.74947
H          5.92281        4.61363       -0.88285
H          7.27518        2.55357       -0.41660
62
PTZ-Nap_T1_in_the_gas_phase
C         -0.11990        0.20758       -0.72868
C         -0.72580       -0.19503        0.51945
C          0.11070       -0.51584        1.60925
C          1.51494       -0.45488        1.49597
C          2.08184       -0.07139        0.30822
C          1.26347        0.26452       -0.81536
C         -0.97744        0.51833       -1.83169
C         -2.37801        0.47725       -1.71807
C         -2.96296        0.11338       -0.52717
C         -2.12343       -0.27360        0.59909
N         -4.35046        0.05187       -0.29405
C         -4.83441       -1.22269        0.05512
C         -6.02070       -1.40488        0.78384
S         -6.94184       -0.02183        1.34742
C         -6.47859        1.16759        0.13458
C         -5.21775        1.14600       -0.49187
C         -4.11149       -2.35733       -0.34513
C         -4.52843       -3.62962        0.02018
C         -5.69595       -3.79890        0.75737
C         -6.44848       -2.68679        1.11831
C         -7.35736        2.22838       -0.07877
C         -6.98705        3.31006       -0.86547
C         -5.72011        3.32508       -1.43714
C         -4.85098        2.25707       -1.26068
N          3.50420       -0.00255        0.18628
C          4.11509        1.24253        0.35572
C          5.51214        1.38283        0.38662
S          6.51025       -0.05234        0.54901
C          5.56711       -1.17114       -0.42126
C          4.16533       -1.09359       -0.38294
C          6.23063       -2.20202       -1.08185
C          5.50351       -3.21341       -1.68675
C          4.11025       -3.18105       -1.60964
C          3.44497       -2.14314       -0.97659
C          3.34657        2.41317        0.46401
C          3.96267        3.65149        0.55115
C          5.35255        3.77691        0.52444
C          6.12642        2.63120        0.44720
O          6.45515       -0.49525        1.94444
O          7.81702        0.17206       -0.07203
H         -0.34170       -0.81812        2.54866
H          2.15370       -0.70228        2.33757
H          1.74445        0.56393       -1.74200
H         -0.52538        0.77092       -2.78539
H         -2.99036        0.68089       -2.58949
H         -2.60372       -0.54731        1.53245
H         -3.22628       -2.22230       -0.95610
H         -3.94584       -4.49036       -0.29133
H         -6.03330       -4.79185        1.03607
H         -7.37569       -2.80460        1.67088
H         -8.33100        2.20369        0.40140
H         -7.67664        4.13338       -1.01870
H         -5.39814        4.17101       -2.03595
H         -3.86605        2.29938       -1.70294
H          7.31605       -2.18972       -1.09410
H          6.01039       -4.02343       -2.19992
H          3.52517       -3.97415       -2.06570
H          2.36189       -2.12769       -0.95160
H          2.26530        2.34388        0.46210
H          3.34115        4.53876        0.62678
H          5.82078        4.75385        0.57690
H          7.21124        2.67089        0.44403
62
PXZ-Nap_S0_in_the_gas_phase
C          0.34440        0.00001       -0.58555
C          0.82484        0.00006        0.75881
C         -0.10789        0.00008        1.82479
C         -1.45731        0.00004        1.57768
C         -1.92736       -0.00004        0.24608
C         -1.05175       -0.00003       -0.81300
C          1.27811        0.00005       -1.65242
C          2.62534        0.00009       -1.40183
C          3.10118        0.00009       -0.06717
C          2.22237        0.00010        0.98684
N          4.50092        0.00008        0.17886
C          5.21092       -1.20597        0.08673
C          6.61142       -1.17504        0.15603
O          7.30125       -0.00008        0.31981
C          6.61158        1.17488        0.15527
C          5.21110        1.20595        0.08590
C          4.58010       -2.44091       -0.05218
C          5.32695       -3.61643       -0.11689
C          6.71194       -3.57181       -0.04929
C          7.35281       -2.34052        0.08407
C          7.35313        2.34021        0.08262
C          6.71243        3.57150       -0.05158
C          5.32745        3.61626       -0.11929
C          4.58045        2.44089       -0.05386
N         -3.34000       -0.00003        0.02808
C         -3.98243       -1.22899       -0.15446
C         -5.38117       -1.33941       -0.09816
S         -6.30896       -0.00018        0.55656
C         -5.38115        1.33950       -0.09721
C         -3.98243        1.22909       -0.15358
C         -6.04029        2.52939       -0.39269
C         -5.30730        3.66251       -0.70479
C         -3.91425        3.58581       -0.70448
C         -3.25513        2.39453       -0.44185
C         -3.25518       -2.39426       -0.44352
C         -3.91434       -3.58534       -0.70696
C         -5.30739       -3.66201       -0.70731
C         -6.04034       -2.52908       -0.39444
O         -6.14168       -0.00069        2.01192
O         -7.65925        0.00001       -0.00726
H          0.26225        0.00013        2.84594
H         -2.18407        0.00006        2.38372
H         -1.43563       -0.00003       -1.82945
H          0.90819        0.00003       -2.67394
H          3.34841        0.00012       -2.21134
H          2.60880        0.00012        2.00161
H          3.49750       -2.47846       -0.10248
H          4.81194       -4.56615       -0.21992
H          7.29902       -4.48273       -0.09905
H          8.43347       -2.26187        0.13996
H          8.43378        2.26146        0.13862
H          7.29964        4.48232       -0.10185
H          4.81258        4.56599       -0.22299
H          3.49785        2.47855       -0.10418
H         -7.12514        2.53950       -0.35500
H         -5.80943        4.59686       -0.93080
H         -3.32422        4.46898       -0.93021
H         -2.17314        2.35819       -0.47313
H         -2.17319       -2.35795       -0.47476
H         -3.32433       -4.46837       -0.93327
H         -5.80954       -4.59620       -0.93395
H         -7.12519       -2.53918       -0.35674
62
PXZ_S1_in_the_gas_phase
C          0.32260        0.00003       -0.66638
C          0.87911       -0.00004        0.66730
C         -0.00185       -0.00010        1.77314
C         -1.38713       -0.00010        1.59582
C         -1.91450       -0.00006        0.31636
C         -1.07563        0.00002       -0.81171
C          1.20593        0.00010       -1.78353
C          2.59049        0.00011       -1.61219
C          3.10092        0.00002       -0.32643
C          2.28523       -0.00004        0.81725
N          4.53766       -0.00001       -0.13771
C          5.21921       -1.18594       -0.03598
C          6.62234       -1.16914        0.14047
O          7.30169       -0.00002        0.21815
C          6.62234        1.16910        0.14053
C          5.21921        1.18591       -0.03591
C          4.56403       -2.42835       -0.10602
C          5.29737       -3.59098       -0.00474
C          6.69183       -3.55575        0.16436
C          7.35634       -2.34435        0.23741
C          7.35634        2.34431        0.23754
C          6.69182        3.55571        0.16455
C          5.29736        3.59095       -0.00455
C          4.56402        2.42832       -0.10589
N         -3.34025       -0.00005        0.14441
C         -3.97966       -1.22115       -0.05486
C         -5.38037       -1.33918       -0.07820
S         -6.36228        0.00009        0.48568
C         -5.38025        1.33924       -0.07824
C         -3.97956        1.22109       -0.05490
C         -6.01648        2.53971       -0.38811
C         -5.26433        3.67353       -0.64041
C         -3.87200        3.58745       -0.56613
C         -3.23407        2.39131       -0.28454
C         -3.23429       -2.39147       -0.28445
C         -3.87235       -3.58755       -0.56599
C         -5.26469       -3.67349       -0.64028
C         -6.01672       -2.53959       -0.38803
O         -6.35030        0.00011        1.95195
O         -7.65680        0.00013       -0.20222
H          0.41532       -0.00015        2.77549
H         -2.06052       -0.00015        2.44711
H         -1.51533        0.00007       -1.80460
H          0.78470        0.00014       -2.78329
H          3.25734        0.00016       -2.46901
H          2.72337       -0.00010        1.80971
H          3.48945       -2.43373       -0.23326
H          4.78689       -4.54617       -0.05623
H          7.25279       -4.48065        0.23987
H          8.43035       -2.27895        0.36862
H          8.43035        2.27890        0.36874
H          7.25278        4.48061        0.24011
H          4.78688        4.54614       -0.05599
H          3.48945        2.43370       -0.23313
H         -7.10168        2.55387       -0.41249
H         -5.74955        4.61395       -0.87903
H         -3.26628        4.47067       -0.74761
H         -2.15268        2.33631       -0.26038
H         -2.15291       -2.33660       -0.26027
H         -3.26672       -4.47085       -0.74743
H         -5.75001       -4.61388       -0.87887
H         -7.10192       -2.55364       -0.41240
62
PXZ-Nap_T1_in_the_gas_phase
C          0.34127        0.00002       -0.61342
C          0.85705       -0.00004        0.72698
C         -0.04980       -0.00009        1.81005
C         -1.41742       -0.00008        1.59769
C         -1.91456       -0.00003        0.29163
C         -1.05512        0.00003       -0.79943
C          1.24967        0.00007       -1.70937
C          2.61563        0.00006       -1.49932
C          3.10023        0.00000       -0.18762
C          2.26230       -0.00005        0.91844
N          4.51680       -0.00000        0.02110
C          5.19326       -1.19462        0.06791
C          6.62078       -1.16985        0.06015
O          7.29670       -0.00001        0.04786
C          6.62079        1.16983        0.06013
C          5.19327        1.19461        0.06789
C          4.53976       -2.44190        0.07973
C          5.27466       -3.60402        0.08575
C          6.69568       -3.56413        0.06138
C          7.35689       -2.35471        0.04599
C          7.35690        2.35469        0.04594
C          6.69569        3.56411        0.06132
C          5.27468        3.60401        0.08572
C          4.53977        2.44189        0.07972
N         -3.33327       -0.00002        0.09344
C         -3.97216       -1.22548       -0.10332
C         -5.37257       -1.33946       -0.10262
S         -6.33613        0.00003        0.49480
C         -5.37252        1.33950       -0.10258
C         -3.97212        1.22547       -0.10328
C         -6.01670        2.53496       -0.41186
C         -5.27076        3.66894       -0.68472
C         -3.87816        3.58784       -0.63121
C         -3.23262        2.39388       -0.35255
C         -3.23271       -2.39392       -0.35263
C         -3.87830       -3.58785       -0.63131
C         -5.27090       -3.66889       -0.68484
C         -6.01680       -2.53489       -0.41194
O         -6.26513       -0.00000        1.95858
O         -7.65161        0.00005       -0.14888
H          0.34315       -0.00013        2.82270
H         -2.11794       -0.00012        2.42669
H         -1.46656        0.00007       -1.80493
H          0.85259        0.00011       -2.71961
H          3.31554        0.00010       -2.32902
H          2.67859       -0.00009        1.92068
H          3.45590       -2.45739        0.08519
H          4.76326       -4.55987        0.10545
H          7.26293       -4.48835        0.05265
H          8.43947       -2.28964        0.02561
H          8.43948        2.28962        0.02555
H          7.26295        4.48833        0.05257
H          4.76328        4.55986        0.10541
H          3.45591        2.45739        0.08519
H         -7.10219        2.54684       -0.41778
H         -5.76195        4.60643       -0.92208
H         -3.27766        4.47137       -0.82683
H         -2.15054        2.34950       -0.34295
H         -2.15063       -2.34959       -0.34302
H         -3.27784       -4.47140       -0.82697
H         -5.76213       -4.60635       -0.92223
H         -7.10229       -2.54672       -0.41785
62
PTZ-Nap_S0_axial_conformation_in_DMF
C      -0.148700    0.552200   -0.488000
C      -0.674900   -0.160300    0.648400
C       0.245000   -0.805900    1.528700
C       1.609700   -0.746300    1.306600
C       2.119000   -0.036200    0.185400
C       1.255600    0.600600   -0.696400
C      -1.079500    1.169200   -1.370100
C      -2.439400    1.112000   -1.142600
C      -2.971900    0.434800    0.004200
C      -2.076000   -0.206200    0.866900
N      -4.369600    0.386700    0.207300
C      -4.963000   -0.438200    1.214300
C      -5.894100   -1.424100    0.821700
S      -6.308800   -1.575600   -0.907900
C      -6.272500    0.162400   -1.312500
C      -5.296100    0.981400   -0.704500
C      -4.692900   -0.253200    2.582400
C      -5.274500   -1.098500    3.535400
C      -6.165100   -2.106200    3.135100
C      -6.495200   -2.253500    1.782400
C      -7.200800    0.714300   -2.210200
C      -7.151300    2.080800   -2.512100
C      -6.206800    2.906100   -1.882700
C      -5.298300    2.364000   -0.965400
N       3.549100    0.003100   -0.016400
C       4.267900    1.097600    0.504400
C       5.684500    1.104400    0.562700
S       6.573100   -0.415800    0.322800
C       5.536600   -1.161200   -0.913300
C       4.132700   -0.975300   -0.846600
C       6.124800   -2.049500   -1.825200
C       5.320500   -2.817800   -2.667700
C       3.924100   -2.691100   -2.573700
C       3.334100   -1.786300   -1.689100
C       3.598900    2.263100    0.951200
C       4.321200    3.377400    1.382300
C       5.726400    3.386200    1.375600
C       6.405000    2.237200    0.967900
O       6.460300   -1.220500    1.569800
O       7.920600   -0.137600   -0.238800
H      -0.145900   -1.353900    2.391900
H       2.315700   -1.239400    1.980500
H       1.658600    1.140600   -1.559400
H      -0.704700    1.689400   -2.257600
H      -3.119400    1.574000   -1.859600
H      -2.441300   -0.775700    1.723300
H      -4.016600    0.549900    2.886600
H      -5.042600   -0.958100    4.594700
H      -6.625900   -2.761600    3.879300
H      -7.223800   -3.004500    1.464300
H      -7.959400    0.069900   -2.663200
H      -7.868200    2.504900   -3.220500
H      -6.186800    3.979000   -2.092800
H      -4.571800    3.001100   -0.453600
H       7.215700   -2.125600   -1.841400
H       5.770900   -3.515700   -3.377800
H       3.276400   -3.297400   -3.213900
H       2.247900   -1.689000   -1.655100
H       2.508300    2.292300    0.941400
H       3.771300    4.262900    1.714900
H       6.280500    4.271600    1.697100
H       7.497300    2.182400    0.965200
